# Supplementary material for: Extreme risk spillovers between US and Chinese agricultural futures markets in crises: A dependence-switching copula-CoVaR model
Source: PLoS One. 2024 Mar 6;19(3):e0299237. doi: 10.1371/journal.pone.0299237 (PMC10917274; doi:10.1371/journal.pone.0299237)
Supplement: S1 Data — (ZIP) [file pone.0299237.s001.zip]

Archive with 1 entries (1 files):
- regression_data.dta
